# Supplementary material for: Porphyromonas gingivalis-Induced Cognitive Impairment Is Associated With Gut Dysbiosis, Neuroinflammation, and Glymphatic Dysfunction
Source: Front Cell Infect Microbiol. 2021 Dec 1;11:755925. doi: 10.3389/fcimb.2021.755925 (PMC8672439; doi:10.3389/fcimb.2021.755925)
Supplement: Supplementary file 4 [file Table_1.xlsx]

## Sheet: Sheet1
%CD8+ IFN γ+ of blood
Control group		Pg group
0.62		0.91
0.71		1.24
0.58		1.26
0.81		1.81
0.5		0.62
%CD4+ IFN γ+ of blood
Control group		Pg group
0.84		2.25
0.68		3.5
0.81		5.35
3.62		2.02
1.17		4.6
		2.06
% CD8+ cells of spleen
Control group		Pg group
12.2		18.2
12.7		38.6
10.7		15.9
10.1		24.4
16		18.7
19.4
%CD8+ IFN γ+ of spleen
Control group		Pg group
0.98		14.9
2.87		6.37
6.03		8.54
3.25		7.26
2.55		6.12
5.18
%CD4+ IFN γ+ of spleen
Control group		Pg group
4.01		4.9
2.67		6.18
5.33		5.25
1.52		9.33
1.9		6.17
2		4.55
%CD8+ cells of Brain
Control group		Pg group
0.46		0.5
0.41		0.62
0.42		0.32
0.27		0.41
0.35		0.36
0.37		0.6
%CD45+ CD11b+ cells of brain
Control group		Pg group
0.021		0.053
0.05		0.032
0.011		0.052
0.023		0.059
0.034		0.087
0.036		0.037
