# Supplementary material for: Porphyromonas gingivalis-Induced Cognitive Impairment Is Associated With Gut Dysbiosis, Neuroinflammation, and Glymphatic Dysfunction
Source: Front Cell Infect Microbiol. 2021 Dec 1;11:755925. doi: 10.3389/fcimb.2021.755925 (PMC8672439; doi:10.3389/fcimb.2021.755925)
Supplement: Supplementary file 6 [file DataSheet_1.zip]

Archive with 4 entries (3 files):
- behaviour data/Morris water maze test.xlsx
- behaviour data/Open field test.xlsx
- behaviour data/Rotarod.xlsx
- behaviour data/
