# Supplementary material for: Porphyromonas gingivalis-Induced Cognitive Impairment Is Associated With Gut Dysbiosis, Neuroinflammation, and Glymphatic Dysfunction
Source: Front Cell Infect Microbiol. 2021 Dec 1;11:755925. doi: 10.3389/fcimb.2021.755925 (PMC8672439; doi:10.3389/fcimb.2021.755925)
Supplement: Supplementary file 6 [file DataSheet_1.zip › behaviour data/Morris water maze test.xlsx]

## Sheet: Sheet1
Escape latencies in spatial acquisition trial of MWM (m)
Control group							P.gingivalis group
	Day 1	Day 2	Day 3	Day 4	Day 5			Day 1	Day 2	Day 3	Day 4	Day 5
con 1	60	52.36	33.335	12.81	5.45		Pg 1	60	45.7825	19.095	25.5625	10.0375
con 2	60	34.665	25.2975	19.435	13.3175		Pg 2	60	44.11	28.2825	15.625	6.6425
con 3	37.91	19.015	11.965	6.615	5.8		Pg 3	60	60.08	45.4075	46.4025	27.3075
con 4	60	19.955	19.2925	17.6625	9.5575		Pg 4	47.385	34.1425	30.9	18.2625	26.5775
con 5	46.31	27.035	20.2475	10.915	9.765		Pg 5	50.88	16.435	22.65	8.6475	10.645
con 6	40.16	35.1075	14.705	16.7975	10.04		Pg 6	38.5175	30.0525	35.0225	8.6025	12.9875
con 7	46.8925	24.335	13.7975	12.18	12.7525		Pg 7	41.4025	23.905	31.8275	11.545	13.4575
con 8	32.3375	12.77	14.9625	15.7725	10.7025		Pg 8	21.495	30.0925	32.715	15.545	6.265
con 9	28.2775	6.68	9.665	6.9875	6.11		Pg 9	32.3075	20.9575	17.4275	15.1175	7.065
The distance of mice to locate the platform on day 5 (m)
Control group		P.gingivalis group
2.10871		2.29138
2.93441		8.41443
2.86681		2.05025
3.37387		6.07302
2.39884		4.8993
3.67267		3.24935
2.21561		4.67765
4.68456		4.47225
1.42948		3.63159
The number of times platform was crossed in probe trial of MWM (times)
Control group		P.gingivalis group
3		2
5		3
5		4
4		2
9		2
4		4
4		4
9		4
8		4
Target quadrant movement time in probe trial of MWM (s)
Control group		P.gingivalis group
19.9425		10.665
21.525		23.26
25.37		19.67
26.7775		8.75
29.45		8.75
16.96		24.245
18.4375		21.045
40.3575		23.8075
35.125		20.435
Mean velocity of mice in probe trial of MWM （mm/s）
Control group		P.gingivalis group
222.795		232.52
276.058		293.293
239.785		330.837
247.512		169.05
254.9		272.38
307.79		368.78
269.33		307.935
291.41		324.972
295.51		279.308
