# Supplementary material for: Porphyromonas gingivalis-Induced Cognitive Impairment Is Associated With Gut Dysbiosis, Neuroinflammation, and Glymphatic Dysfunction
Source: Front Cell Infect Microbiol. 2021 Dec 1;11:755925. doi: 10.3389/fcimb.2021.755925 (PMC8672439; doi:10.3389/fcimb.2021.755925)
Supplement: Supplementary file 6 [file DataSheet_1.zip › behaviour data/Open field test.xlsx]

## Sheet: Sheet1
	Total moving distance in OFT (m)			Distance in central region of OFT (m)			Time spent in the central region of OFT (s)
con 1	25.4923			1.82015			6.48
con 2	24.2845			1.66372			18.12
con 3	39.0977			5.07242			20.79
con 4	25.9015			1.4837			4.91
con 5	21.907			1.05251			5.39
con 6	35.6528			3.8755			10.64
con 7	25.0118			2.59436			10.7
con 8	37.2078			3.49302			14.77
Pg 1	33.3292			1.04297			3.91
Pg 2	36.522			0.9157			4.45
Pg 3	27.7905			0.57793			2.66
Pg 4	26.0262			1.26076			4.45
Pg 5	16.9939			1.51429			8.67
Pg 6	23.4025			1.67928			8.6
Pg 7	25.1884			2.03952			10.94
Pg 8	26.7604			2.33637			7.5
