# Supplementary material for: Porphyromonas gingivalis-Induced Cognitive Impairment Is Associated With Gut Dysbiosis, Neuroinflammation, and Glymphatic Dysfunction
Source: Front Cell Infect Microbiol. 2021 Dec 1;11:755925. doi: 10.3389/fcimb.2021.755925 (PMC8672439; doi:10.3389/fcimb.2021.755925)
Supplement: Supplementary file 6 [file DataSheet_1.zip › behaviour data/Rotarod.xlsx]

## Sheet: Sheet1
Latency to fall (s)
Control		P.gingivalis
300		175.33
300		193.33
275		236.33
300		179.667
254.557		186.423
248.223		171.11
228.447		186.11
272		199.777
