# Supplementary material for: Porphyromonas gingivalis-Induced Cognitive Impairment Is Associated With Gut Dysbiosis, Neuroinflammation, and Glymphatic Dysfunction
Source: Front Cell Infect Microbiol. 2021 Dec 1;11:755925. doi: 10.3389/fcimb.2021.755925 (PMC8672439; doi:10.3389/fcimb.2021.755925)
Supplement: Supplementary file 7 [file DataSheet_2.zip]

Archive with 5 entries (4 files):
- immunofluorence staining/NeuN-positive cells in the hippocampus and cortex.xlsx
- immunofluorence staining/TUNEL.xlsx
- immunofluorence staining/astrocytes.xlsx
- immunofluorence staining/microglia.xlsx
- immunofluorence staining/
