# Supplementary material for: Porphyromonas gingivalis-Induced Cognitive Impairment Is Associated With Gut Dysbiosis, Neuroinflammation, and Glymphatic Dysfunction
Source: Front Cell Infect Microbiol. 2021 Dec 1;11:755925. doi: 10.3389/fcimb.2021.755925 (PMC8672439; doi:10.3389/fcimb.2021.755925)
Supplement: Supplementary file 7 [file DataSheet_2.zip › immunofluorence staining/NeuN-positive cells in the hippocampus and cortex.xlsx]

## Sheet: Sheet1
NeuN-positive cells in the hippocampus and cortex region
Hippocampus
Control group		P.gingivalis group
95		102
96		60
115		84
97		89
101		91
106		93
Cortex
Control group		P.gingivalis group
77		139
146		100
155		91
156		86
186		85
122		100
