# Supplementary material for: Porphyromonas gingivalis-Induced Cognitive Impairment Is Associated With Gut Dysbiosis, Neuroinflammation, and Glymphatic Dysfunction
Source: Front Cell Infect Microbiol. 2021 Dec 1;11:755925. doi: 10.3389/fcimb.2021.755925 (PMC8672439; doi:10.3389/fcimb.2021.755925)
Supplement: Supplementary file 7 [file DataSheet_2.zip › immunofluorence staining/TUNEL.xlsx]

## Sheet: Sheet1
TUNEL-positive cells in the hippocampus and cortex
cortex			hippocamcus
Control	Pg		Control	Pg
8	28		4	30
9	16		5	10
7	61		5	37
4	26		4	13
5	29		4	16
4	23		11	12
