# Supplementary material for: Porphyromonas gingivalis-Induced Cognitive Impairment Is Associated With Gut Dysbiosis, Neuroinflammation, and Glymphatic Dysfunction
Source: Front Cell Infect Microbiol. 2021 Dec 1;11:755925. doi: 10.3389/fcimb.2021.755925 (PMC8672439; doi:10.3389/fcimb.2021.755925)
Supplement: Supplementary file 7 [file DataSheet_2.zip › immunofluorence staining/astrocytes.xlsx]

## Sheet: Sheet1
GFAP immunopositive cells in the hippocampus
Control group		P.gingivalis group
18		25
17		26
20		21
15		30
17		26
23		25
