# Supplementary material for: Porphyromonas gingivalis-Induced Cognitive Impairment Is Associated With Gut Dysbiosis, Neuroinflammation, and Glymphatic Dysfunction
Source: Front Cell Infect Microbiol. 2021 Dec 1;11:755925. doi: 10.3389/fcimb.2021.755925 (PMC8672439; doi:10.3389/fcimb.2021.755925)
Supplement: Supplementary file 8 [file DataSheet_3.zip]

Archive with 3 entries (2 files):
- glyphatic system/relative fluorescence intensity in the ISF.xlsx
- glyphatic system/relative fluorescence intensity in the PVS.xlsx
- glyphatic system/
