# Supplementary material for: Porphyromonas gingivalis-Induced Cognitive Impairment Is Associated With Gut Dysbiosis, Neuroinflammation, and Glymphatic Dysfunction
Source: Front Cell Infect Microbiol. 2021 Dec 1;11:755925. doi: 10.3389/fcimb.2021.755925 (PMC8672439; doi:10.3389/fcimb.2021.755925)
Supplement: Supplementary file 8 [file DataSheet_3.zip › glyphatic system/relative fluorescence intensity in the ISF.xlsx]

## Sheet: Sheet1
Comparison of the the relative fluorescence intensity in the PVS
	Control 1	Control 2	Control 3	Control 4
5 min	1	1	1	1
10 min	1.02231	0.61129	0.962662	1.10323
15 min	0.984941	0.587097	0.859742	1.14027
20 min	0.939766	0.583333	0.723791	1.1844
25 min	0.933631	0.568817	0.63619	1.53664
30 min	0.911322	0.577419	0.601245	1.31994
45 min	1.06748	0.572043	0.599809	1.39795
60 min	1.08756	0.579032	0.619914	1.32545
	Pg 1	Pg 2	Pg 3	Pg 4
5 min	1	1	1	1
10 min	1.03241	1.00515	1.07434	1.58993
15 min	1.03241	1.26448	1.04146	1.96222
20 min	1.10483	1.52317	1.08792	2.17513
25 min	1.14103	1.74517	1.10436	2.28965
30 min	1.14655	2.05084	1.1451	2.30697
45 min	1.46655	2.58687	1.30665	2.32192
60 min	1.54655	2.97169	1.5554	2.61275
