# Supplementary material for: Porphyromonas gingivalis-Induced Cognitive Impairment Is Associated With Gut Dysbiosis, Neuroinflammation, and Glymphatic Dysfunction
Source: Front Cell Infect Microbiol. 2021 Dec 1;11:755925. doi: 10.3389/fcimb.2021.755925 (PMC8672439; doi:10.3389/fcimb.2021.755925)
Supplement: Supplementary file 8 [file DataSheet_3.zip › glyphatic system/relative fluorescence intensity in the PVS.xlsx]

## Sheet: Sheet1
Comparison of the relative fluorescence intensity in the PVS
	Control 1	Control 2	Control 3	Control 4
5 min	1	1	1	1
10 min	0.33555	0.968268	1.02645	0.314844
15 min	0.286155	0.739794	1.14532	0.296377
20 min	0.278774	0.592281	1.19057	0.283197
25 min	0.255657	0.509434	0.962715	0.282069
30 min	0.253711	0.464837	0.849108	0.285523
45 min	0.237002	0.457804	0.649618	0.350296
60 min	0.229946	0.481132	0.576482	0.361926
	Pg 1	Pg 2	Pg 3	Pg 4
5 min	1	1	1	1
10 min	0.833641	0.893629	1.99928	1.05402
15 min	1.01385	0.857143	2.08291	1.03347
20 min	1.21196	0.9666	2.30581	1.03347
25 min	1.41861	1.07279	2.46662	1.0311
30 min	1.6562	1.29352	2.46949	0.959117
45 min	1.92692	1.82774	2.48098	1.13523
60 min	1.93108	3.02088	2.73223	1.06926
